# Supplementary material for: Rab32 and Rab38 maintain bone homeostasis by regulating intracellular traffic in osteoclasts
Source: Cell Struct Funct. 2023 Oct 4;48(2):223–39. doi: 10.1247/csf.23061 (PMC11496785; doi:10.1247/csf.23061)
Supplement: Supplementary file 1 — Supplementary Figures [file csf_48_23061_1.zip]

Archive with 3 entries (3 files):
- 48_23061_1.pdf
- 48_23061_2.pdf
- 48_23061_3.pdf
